# Supplementary material for: Cytoplasmic LMO2-LDB1 Complex Activates STAT3 Signaling through Interaction with gp130-JAK in Glioma Stem Cells
Source: Cells. 2022 Jun 26;11(13):2031. doi: 10.3390/cells11132031 (PMC9265747; doi:10.3390/cells11132031)
Supplement: Supplementary file 1 [file cells-11-02031-s001.zip]

Archive with 1 entries (1 files):
- cells-1780642-supplementary.pdf
